# Supplementary material for: Fine mapping of RBG2, a quantitative trait locus for resistance to Burkholderia glumae, on rice chromosome 1
Source: Mol Breed. 2015 Jan 20;35(1):15. doi: 10.1007/s11032-015-0192-x (PMC4298652; doi:10.1007/s11032-015-0192-x)
Supplement: Supplementary file 1 — Supplemental Table 1 Primer pairs used in this study (XLS 32 kb) [file 11032_2015_192_MOESM1_ESM.xls]

## Sheet: Supplemental Table 1
Supplemental Table 1 Primer pairs used in this study
Primer name	Chra	Forward primer (5'-3')	Reverse primer (5'-3')	Purpose
RM1349	1	CTCAACCCGGCTTTCCATCTCG	GCTGCAGAGTCTCGCACGTTCC	QTL mapping, Substitution mapping
RM5625	1	AGCTGCTCGAGGAGATGTAATGC	GTGAGTATTCCCGCCTGTCACG	QTL mapping
RM5954	1	GACCTCGACTCCTACTCCGACTCC	CCTCGTCCTCAAGTGCCTCTCC	QTL mapping, Substitution mapping
RM3632	1	GGTGAAATACACGGTGACTTGAGG	TGGGTTCTTCTTCAGCAGTGTCC	QTL mapping
RM1216	1	ACATCGCATGCAGACTGATTAGC	CCAATGGAACAGTGACACAAGC	Substitution mapping
RM6648	1	GATCGATCATGGCCAGAGAG	ACAGCAGGTTGATGAGGACC	Substitution mapping
RM11725	1	TCACAGTCCTCACCGTACTAGC	GGCAGCTTGAGAGTATTTGTAGG	QTL mapping, Substitution mapping
RM11727	1	GCGATTATTGCTGCATGAAACC	CATTAGAACCTGGAGCATGAGTTAGC	QTL mapping, Substitution mapping
RM3416	1	TGTAGCACAGCCGTTGGATGG	GCGCCATGATCGACTTCAGC	QTL mapping, Substitution mapping
RM8002	1	TTGGAGATGATCAAATGGGTAGGG	CCGACAGATATTGCATGGTTGG	Substitution mapping
RM1003	1	TTCCAGCTTTGCATGAACAACG	TGTACGCGACCCTGATGTCC	QTL mapping
HK6	1	CGCGGCAGATACAACAGTGG	CGCCGCTTATGGCAGGTTAG	QTL mapping
RM226	1	GAAGCTAAGGTCTGGGAGAAACC	AATGGCCTTAACCAAGTAGGATGG	QTL mapping, Substitution mapping
RM8061	1	CGACGAACCTTCAATCTCAGACTTCG	ATGGGCCATCGTGCGTTTCC	Substitution mapping
RM5501	1	GTTGGCGTACGTAGAGAGGAGTACG	CTTCATTGTCGCTGCCAGAGC	Substitution mapping
RM5389	1	TGTGCTATTGCGCGAGATTATCC	CATCACCGCTCCAACTCATGC	QTL mapping
RM5407	1	TTTCCGACTGAACAAGTACACAGC	GAGTGAGCAAGAACTGTCATCACC	QTL mapping
RM7652	2	GAGGAAGCATCATTGGATGC	ACTCAATGAGCTGGTGGGTC	QTL mapping
RM1347	2	AGCTGCAGCCACATGATCAGC	CGGCACCAGCTAGTAGAATTAGTTGC	QTL mapping
RM6378	2	ATAGGGTGGGTGTGCTGAAC	TGCACAAAACTGCAGGTCTC	QTL mapping
RM1182	5	CTTCTTCCGCTTCCTCCCTTCC	TGTACCAGTGCACCGAGAGTTGG	QTL mapping
RM6320	5	GAGCTGGACCTCCTCGACAC	CATGCATCACCGAATGAGTC	QTL mapping
RM1376	8	ATGCATGTGTGATGACTGACAGG	GGTACTCTTGCCAAATGGTCTCC	QTL mapping
RM6838	8	TCCTCCTCCACCTCAATCACACC	CCGAGCTCGCCATTAGCTTGC	QTL mapping
RM3507	8	GCCTTGCCTCCGTCTATTTACC	GCAAGAACAAGCAAGCTGATCG	QTL mapping
RM5620	10	GGGCCGATTTGTCTTTCTTTCC	CTGTCGACTTGAAGCATCACACC	QTL mapping
RM5756	10	AACTCTGTCCATGCATGCTACTCC	TTGCAGACCGATGAACTGATACG	QTL mapping
RM7248	11	CAATGTCGCATGTGTATGTGTGG	GATGGAGGAAACAAGTCAACAACC	QTL mapping
RM3701	11	GAAAGAGGAGGAAGAGCTAGAGG	CCATATGTACGGAGTGTGTTTACC	QTL mapping
RM6998	12	AGATGATAAGCTTGCGGACC	ATGCAGATGAGTCCCTCCAC	QTL mapping
RM3455	12	TGAATCCACACTCGCAGATC	GCCAGTCCACGATTGGTC	QTL mapping
RM5317	12	GCAAACGAGCATTCCGTG	TCGCGTTGTGTGTGTTGG	QTL mapping
RM6306	12	GTATTGGTCACCGGTCTAAGTCG	ATTATTGGCCCTAGGTCAACACC	QTL mapping
aChr, chromosome
